# Supplementary material for: A comprehensive qualitative framework for health-related quality of life in Duchenne muscular dystrophy
Source: Qual Life Res. 2022 Sep 1;32(1):225–36. doi: 10.1007/s11136-022-03240-w (PMC9829595; doi:10.1007/s11136-022-03240-w)
Supplement: Supplementary file 3 — Supplementary file3 (XLSX 199 kb) [file 11136_2022_3240_MOESM3_ESM.xlsx]

## Sheet: Readme
Article Title: A Comprehensive Qualitative Framework for Health-Related Quality of Life in Duchenne Muscular Dystrophy
Journal Name: Quality of Life Research
Authors: Philip A. Powell, Jill Carlton
Corresponding Author: Philip A. Powell, University of Sheffield, UK, p.a.powell@sheffield.ac.uk
This file contains the indexed data (all supporting quotes) from Powell et al. 'A Comprehensive Framework for Quality of Life in Duchenne Muscular Dystrophy'
All data has been checked thoroughly to ensure participant anonymity.
Quotes are presented by theme and split into adult (20+ years) or young person (7-19 years) groupings.
As DMD is a rare disease, quotes are not linked to participants to ensure participant anonymity (i.e. to avoid the potential for cross-referencing multiple bits of information).
Data are sorted into categories (each tab) with themes in columns.
Quoted text in parentheses denotes someone talking over someone else (most frequently response tokens from the interviewer, such as "yeah", "mmm", "okay" etc.).
Some excerpts may be coded to two or more themes.
A list of categories and themes in this spreadsheet is included below for reference:
Autonomy
Choice and control
Independence
Knowledge and awareness
Perceived burden on others
Planning and lack of spontaneity
Daily Activities
Activities of daily living (e.g. self-care, eating, shopping)
Adaptation of activities
Hobbies and interests
Work and education
Feelings and Emotions
Annoyance, frustration, and anger
Coping and adaptation
Happy or unhappy, sadness, and depression
Loneliness
Worry, anxiety, stress, and uncertainty
Identity
Belonging and community
Confidence, self-esteem, and self-image
Identity as a person
Sense of purpose
Physical Aspects
Fatigue
Getting around
Pain and discomfort
Sleep
Upper body function
Social Relationships
Assistants
Communication and being understood
Comparisons with others
Family
Friendships and socialising
Intimate relationships
Way treated by others
Healthcare, support, and environment
Access to healthcare provision
Accessbility
Assistive technology
Burden of healthcare
Devices and equipment
Medicines
Support from others
PROs
CHU-9D
EQ-5D
HUI

## Sheet: Autonomy
	Choice and control		Independence		Knowledge and awareness		Perceived burden on others		Planning and lack of spontaneity
	Adult quotes (20+ years)	Young person quotes (7 - 19 years)	Adult quotes (20+ years)	Young person quotes (7 - 19 years)	Adult quotes (20+ years)	Young person quotes (7 - 19 years)	Adult quotes (20+ years)	Young person quotes (7 - 19 years)	Adult quotes (20+ years)	Young person quotes (7 - 19 years)
	1. Yeah cause I will tell someone if I don’t want to talk to people for a few hours or I just want to be left alone or if I want to start being included I would talk and say I want to be joining you more. 2. I suppose you don’t really have a choice if you need someone to look after you [?19:41] if you have any problems with that. 3. Yes well I mean I use, err the care’s through the CHC team (yeah…	1. only having the option of, I don’t know, sitting and throwing a ball between each other or something like that, if that makes sense (yeah) so you’ve sort of only got one option really. 2. there’s loads of clubs and stuff, which means you just can go, there’s sort of options of what you do 3. I’d say sometimes, cause there’s often not sometimes a choice. It’s sometimes, it’s like not really rel…	1. I’m not able to do a lot of stuff without assistance (okay) cause like going out I a) need someone to help me with buying things because it’s hard to give people at the counter the money and collecting the items 2. And I kind of need a lot, I just need assistance so someone being there helping me being able to do the things I would be able to do if I could walk 3. Yeah, cause then I can get me…	1. That I have to have help with quite a lot of stuff. (Okay, yeah), like erm, getting up in the mornings I have to have help. (Okay, yeah). And erm, like moving different stuff around, have to have help. 2. I: Right. Okay and does, are you okay to have help [Participant name], is that something, does it bother you? Are you okay with it? P: I’m okay with it. 3. the other thing is probably the amo…	1. Say like you get kids like who’ve just been diagnosed with it so it makes their life easier (yeah) because the people who’ve had it before them (yeah) have had to deal with all the issues so then when the kids, them kids get to my age they will have like an easy, they will have like their life made a lot easier because (yeah) of the information that they’ve been able to find out (yeah). 2. may…	1. it sort of changes (yeah), not day by day but sort of every few (right), every year or so it keeps changing (yeah) so it’s kind of quite hard to be able to know how hard something is so know how hard school and stuff’s gonna be 2. And a bit like that so […] the hard thing is not knowing what the physical aspects (right, okay), how they’re going to change cause it’s different for everybody. 3. …	1. so then that doesn’t affect me so much (okay), it just affects more person helping me roll because they have to get out of bed (yeah, yeah) to go and do it again (yeah) and they have to go back to sleep then just to wake up maybe like an hour or half an hour down the line. 2. I would kind of not talk to people for a little while (okay) just cause I don’t want them to feel, have feel upset or a…	1. But, it’s, everybody sort of deserves to be able to have a bit of time away from others (yeah, I see yeah) I supposes, so when you’ve not seen someone for a while it makes you have a better relationship with them (mmm). 2. But if you go to a hospice it’s sometimes just a great thing cause then that means you have a better relationship with your family cause you feel rested, they all feel reste…	1. I mean, I suppose, in one way, if you go somewhere you have to make sure that where you’re going is accessible and has facilities for disabled people 2. I think, there were times when I could have joined them, erm, but the pub wasn’t accessible and then there were other times where you know I had to get back at a certain time to manage my carers and erm (yeah) and swap over with another carer …	18. Yeah, it is actually yeah, cos I’m always looking whether places are accessible (yeah), whether they’ve got hoists and things (yeah), like, it just basically adds something else on to think about (yeah), like just from, yeah to see if it’s all accessible, like facilities and all that. 19. yeah, just things like that, being able to sort of plan things, cos like I have to plan it more in advanc…

## Sheet: Daily activities
	Activities of daily living (e.g. self-care, eating, shopping)		Adaptation of activities		Hobbies and interests		Work and education
	Adult quotes (20+ years)	Young person quotes (7 - 19 years)	Adult quotes (20+ years)	Young person quotes (7 - 19 years)	Adult quotes (20+ years)	Young person quotes (7 - 19 years)	Adult quotes (20+ years)	Young person quotes (7 - 19 years)
	1. need someone to help me with buying things because it’s hard to give people at the counter the money and collecting the items 2. I feel like it has because again it comes down to independence, whereas everyone can go off like say you’re in college they go to, they walk to college in the morning, they’ll go see their friends, have coffee, and you’ll go, they’ll wait and then like they can go ho…	1. I: Is there any other impact on sort of what you’d like to do day to day or or your sort of, what we call usual activities of day to day life and things like that? P: I think being able to run around again. (Yes, okay). Driving round. 2. I quite like shopping but they sometimes have steps (yeah) that you can’t get in. 3. I have a little bit of problem getting dressed. 4. P2 (Parent): He wants …	1. I mean you can’t do some things but I don’t really think about it like that to be honest. 2. Erm, in terms of the other things, another one that really sticks out is the usual activities, erm, box. Because you adapt what your usual activities are to your level of ability (um hm) and to your level of function so you, I would select that I have no problems with performing my usual activities cos…	1. I’d not, I think the doing usual activities is quite hard to be able to fill out (okay) cause it sort of depends, cause the usual activities sort of, as in it says that kind of stuff but like sports, the kind of sport you do sort of changes, so. 2. I think it’s a bit of both stuff really. I never like going cos it’s, I usually, I usually decide not to go cos […] I don’t feel like it’s my kind …	1. I want to do something like sit and play a game for a few hours (yeah, yeah) let my stress go out so then all of that stress that might you don’t want to put on a person can be put on a game 2. Err, yeah I mean I go to [name of convention] and things, which are really crowded so (right) so doing one of those is a bit [?11:00] and stuff like that, so getting some kind of benefits mentally to th…	1. Yeah cause I can’t jump on trampolines. 2. And I have problems with football and rugby too. 3. Yeah with rugby I can’t really get tackled otherwise I could get really injured (right). I can kind of do football in goal but not outfield otherwise I could hurt myself. 4. Erm [Pause] like when people are playing rugby and I want to join in. 5. I don’t really have much time to go and do that cause …	1. I sometimes feel like with jobs that might be that’s a bit hard because I don’t feel like I can work like a full five days a week for like twelve hours (yeah, yeah) or six hours because I would get too tired and be drained by the week so I wouldn’t want to do anything else for ages 2. And it’s like, also it’s like trying to find a job as well because they need to find me the assistance I need …	1. Yeah, I need help at school sometimes with my work (yeah) (P2: in the playground), in the playground too. 2. I find maths and English hard (right) and spelling. 3. I: Okay and is there, are there people that help you with that at school? P: Yeah I have assistants (okay) that teach me. 4. it’s kind of quite hard to be able to know how hard something is so know how hard school and stuff’s gonna …

## Sheet: Feelings and emotions
	Annoyance, frustration, and anger		Coping and adaptation		Happy or unhappy, sadness, and depression		Loneliness		Worry, anxiety, stress, and uncertainty
	Adult quotes (20+ years)	Young person quotes (7 - 19 years)	Adult quotes (20+ years)	Young person quotes (7 - 19 years)	Adult quotes (20+ years)	Young person quotes (7 - 19 years)	Adult quotes (20+ years)	Young person quotes (7 - 19 years)	Adult quotes (20+ years)	Young person quotes (7 - 19 years)
	1. at times I feel a bit annoyed and angry with it because its keeping me from being able to do what everyone else does 2. Yeah, it’s cause, it’s just something like it feels like if I didn’t have to deal with this I would probably be a different person (okay) might be better, I’d probably be a lot better off than the way I am currently in my state. 3. It just, it mainly irritates me and annoys m…	1. Yeah and get rid of all my anger out of it and just tell it how I feel some days. 2. P: Erm [Pause] Maybe sometimes when I get angry with my brother sometimes when we have an argument or something like that. I: Right okay, and is that just like normal brotherly sort of arguments and things like that? P: It’s just like my brother kind of thing. 3. I think it’s, it’s often when I’m with people t…	1. I just get on head first with it and deal with it. 2. I’ve had to get on with it (yeah) even if I was in pain. 3. I want to do something like sit and play a game for a few hours (yeah, yeah) let my stress go out so then all of that stress that might you don’t want to put on a person can be put on a game 4. if they don’t want to then I shouldn’t be putting more time worrying about what they fee…	1. Yeah if I got really angry I could just like stroke it and I would feel a lot more happy (yeah) and just tell it how I feel. 2. That’s sort of when you’ve just got to do what you can do at the time. 3. if people give you advice and stuff you can sort of begin to accept what might happen (yeah) and as hard as that is the more that you know is gonna happen the more that, oh what am I saying, tha…	1. Erm, I think it could have an effect on other people (okay) cause of getting really depressed or something it might affect that 2. It’s like it affects like times that I’ve been really happy and been not really worried or upset with my condition 3. and then not going out and making friends which doesn’t help cause then that makes you feel a bit down and unhappy too 4. Erm I don’t, I’ve never r…	1. [Participant is visibly upset] 2. I: can I ask you how having DMD makes you feel most of the time? P: It just makes me feel a bit sad (okay, yeah) [?11.45?]. I: Okay and why does it make you feel sad [Participant name]? P: Because I wish I didn’t have it sometimes. 3. I: And what makes you feel happy? P: Erm when I play with my friends and I invite them over. 4. Yeah it makes me feel a bit ups…	1. it’s kind of the loneliness as well (okay) I mean cause once you have most of your friends they’ll be going out, going around doing everything being outside at late night, getting drunk, and then going to parties and it feels like you kind of feel a bit left out 2. I never really get lonely erm because I’ve always got someone around with me. So there’s positive things that I get from it that I…	1. Erm they don’t listen to me ever. 2. I don’t know, it’s sort of social, you can be socially like isolated I think, sometimes (right). I think that’s, yeah, that’s the word for it, because like, you know, like I’ve had friends at primary school and that and then they just, like you don’t always obviously, I’ve stayed friends with people (yeah), but I just think. Yeah, I had like really good, go…	1. it feels like you’re kind of worried, you kind of do feel a bit worried that people aren’t gonna like, they don’t like you because of like you might look slightly different or they see a wheelchair and they go like no, then they’re like no I don’t want that person because he’s got something, he or she’s got something wrong with them 2. Sometimes it gets a lot even to this day I sometimes worry…	1. I just worry that I might fall. 2. Cause I’ve got other things to worry about too. 3. Yeah. I was worried that it was going to get broken (right) and I couldn’t get a new one. 4. I was just a bit worried that it was going to get broken then I wouldn’t get another one (okay). They wouldn’t refund it. 5. P: I do worry about it after it’s happened. I: You worry about it after it’s happened? P: Ye…

## Sheet: Identity
	Belonging and community		Confidence, self-esteem, and self-image		Identity as a person		Sense of purpose
	Adult quotes (20+ years)	Young person quotes (7 - 19 years)	Adult quotes (20+ years)	Young person quotes (7 - 19 years)	Adult quotes (20+ years)	Young person quotes (7 - 19 years)	Adult quotes (20+ years)	Young person quotes (7 - 19 years)
	1. The positives of that, I think I wasn’t expecting, there’s so much help, support, things like that, that really helped (yeah, yeah) my mental health as well. There’s a big sense of a community (okay, yeah), I sort of. I think it made me be a little bit more outspoken and part of the community (yeah) because of that help. It’s something you don’t expect, when you’re just asking for money, (mmmm…	1. I: Are those connections with, you know, with friends that have the same disability (yeah) is that really important to you? P: Yeah. I: And why’s that [Participant name]? P: Because you can talk about them cause they know how it feels. 2. And then obviously that would make you feel a bit. Cos then you’re sat there, obviously you can interact with the people round you, but it’s not the same as …	1. I think that might help boost my confidence getting me to talk more 2. it kind of makes you feel a bit better about yourself and then you don’t have to feel like you’re gonna be upset, 3. it feels like you’re kind of worried, you kind of do feel a bit worried that people aren’t gonna like, they don’t like you because of like you might look slightly different or they see a wheelchair and they g…	1. I often then feel better cause I know lots of boys with Duchenne can gain weight quite easily (yeah). 2. I’m not too worried about what I look like but I do sometimes think I’m a bit bigger than other people (right) and it’s. You sometimes think that other people might think that all you do is play x-box and eat 3. I think being with other people makes you feel confident sometimes. Cause first…	1. there are people out there who can get can see right past my condition and just see me as a person (yeah) where there are other people they just, once they see the chair they don’t like it and they will go away for some reason. 2. It still bothers me (hmm) like not as much as it used to where I used to get a bit upset, quite upset every time someone would not wanna talk to me because of my con…	1. when you’re going to college and university you are becoming a young adult and people around you are becoming a young adult 2. Erm, it still, it still affects me now, even that I’m nineteen, its still, it still gets to me, cos I’m thinking, I’m nineteen this shouldn’t be happening now (right). 3. Yeah, cos I mean, yeah, like, just cos I’m in the chair ,but I’m still, I’m still just like normal…	1. I think it’s about maturity and development and that kind of thing and err I guess you feel more like a, err, any other member of society really (yeah) and you’re able to contribute (yeah) and take control of something. You’ve, you’ve got a responsibility, erm, that you have and yeah it basically means that you’re not kind of subject to everyone else and treated like a child and not actually a…	1. Like, I know, erm, mums and dads that have got younger children, err, they’ve only like been newly diagnosed and stuff like that and (yeah, yeah, yeah, yeah), and I’ve got this page going and I’ve been able to help them and like. I think that does help as well, like if you can do all that online and stuff like that and help other people I think that helps me quite a bit (right). It’s like well…

## Sheet: Physical Aspects
	Fatigue		Getting around		Pain and discomfort		Sleep		Upper body function
	Adult quotes (20+ years)	Young person quotes (7 - 19 years)	Adult quotes (20+ years)	Young person quotes (7 - 19 years)	Adult quotes (20+ years)	Young person quotes (7 - 19 years)	Adult quotes (20+ years)	Young person quotes (7 - 19 years)	Adult quotes (20+ years)	Young person quotes (7 - 19 years)
	1. I don’t feel as tired but my arms are a lot weaker and it’s like that 2. I sometimes feel like with jobs that might be that’s a bit hard because I don’t feel like I can work like a full five days a week for like twelve hours (yeah, yeah) or six hours because I would get too tired and be drained by the week so I wouldn’t want to do anything else for ages 3. Err, I do get tired but I don’t think…	1. Cause I can’t really walk round that much (yeah), I get tired, erm, (yeah). Yeah, things like that. 2. Erm, because I just get tired out when I’m running about. 3. And it gets even harder when, not being able to do that you just have to sort of sit down a bit more. 4. No, not really, apart from when it’s like, erm, like walking round a museum and it’s just constant walking. 5. I: is there any …	1. Erm I think it does cause it keeps me indoors as well (okay) because if I’m uncomfortable I don’t really want to go out and be going over bumps because that will hurt me more 2. so mentally you kind of go a bit mad being stuck indoors all day 3. It’s kind of being out in the world a bit more and experiencing by what life, people, everyone in life should be experiencing with making new experien…	1. Maybe something about having to adapt to wheelchair. 2. I: is there any other impact on sort of what you’d like to do day to day or or your sort of, what we call usual activities of day to day life and things like that? P: I think being able to run around again. (Yes, okay). Driving round. 3. Yeah cause I can’t jump on trampolines. I can’t walk and I can’t go upstairs. 4. I couldn’t get up the…	1. I notice that I feel stiffer as well because of my body being stuck in a few positions and not being able to do everything else. 2. Erm I think it does cause it keeps me indoors as well (okay) because if I’m uncomfortable I don’t really want to go out and be going over bumps because that will hurt me more 3. it’s like it just sometimes I can have pain for a few weeks and then it completely goe…	1. I couldn’t get to sleep cause I was in too much pain. 2. Err, pain at the minute for me is fine (yeah) but then, sort of […] it’s affected me a bit more when I’ve been older I’d say (okay), not much, but. 3. So I think maybe it could be so talk about pain, it talks about whether you have pain (mmm), and then it goes on to almost the physical bit of it and then the mental bit that leads on from…	1. I do need assistance with rolling at night time because I can’t physically roll myself any more 2. I suppose I don’t lose any personally because, I don’t, somebody has to turn me every now and again (okay) so you do sort of have a broken sleep (yeah). Err, I do get tired but I don’t think it really affects me a lot, I just sometimes. I mean, it does in a way because sometimes I don’t go out (r…	1. I: Is your sleep affected or is it not really by this? P: Not really. 2. I couldn’t get to sleep cause I was in too much pain. 3. I: What about, erm, other physical things, what about sleep, is sleep okay? P: Yeah. 4. P: Erm, sometimes I can’t get, get to sleep. I: Okay and why is that [participant’s name]? P: Erm, I think it’s because I feel upset. 5. I: does it ever affect you sleeping or is…	1. I feel like, it kind of feels like it gets a bit hard with it like cause it gets worse so for like, I don’t feel as tired but my arms are a lot weaker and it’s like that 2. I: This has so basically the ability to do things with the upper body as well so that is hands and fingers, err. P: Yeah, I think that’s quite important (yeah). 3. Let me just re-read the hands and fingers one [Pause] I thi…	1. P: I, I can open a door myself because there’s handles on my door. I: Yep. Okay, yeah. P: And I can take things off the table easily. I can pick up my fork fine if I need (yeah) it. I can eat finger foods (yeah) and all that. 2. your arms as well (okay) a little bit gradually as well, just (yeah). But over time they just get, cos I can still lift my arms to only here really (I see, yeah, yeah)…

## Sheet: Social Relationships
	Assistants		Communication and being understood		Comparisons with others		Family		Friendships and socialising		Intimate relationships		Way treated by others
	Adult quotes (20+ years)	Young person quotes (7 - 19 years)	Adult quotes (20+ years)	Young person quotes (7 - 19 years)	Adult quotes (20+ years)	Young person quotes (7 - 19 years)	Adult quotes (20+ years)	Young person quotes (7 - 19 years)	Adult quotes (20+ years)	Young person quotes (7 - 19 years)	Adult quotes (20+ years)	Young person quotes (7 - 19 years)	Adult quotes (20+ years)	Young person quotes (7 - 19 years)
	1. because then it still, you’re still meeting someone new to help you. You get used to talking to them, and you become friends with them 2. with having care you have to rely on people so you have to be able to trust that they can do what you need, but if somebody isn’t like that (yeah) [?18:50] like you do get a bit anxious and worried about things (okay). 3. Yeah I mean because I’ve had care si…	1. Yeah it’s nice to have someone like a dog that helps you (yeah) like does look after me and like protect me. 2. it’s like if you need the toilet and no one that you know is there to help you, you only feel comfortable when that person’s there. 3. It’s quite hard finding people that you’re always comfortable with cause, that’s the biggest thing, cause. Yeah, and it’s like I said, you feel that …	1. some of them like don’t seem to really talk or (okay) be able to and everything. 2. I think it’s more of a social thing (okay), it’s the kind of, because we don’t really talk so much whereas (yeah) other people do which I think it could be [?4:55] so it could help them be able to maybe talk to people more. 3. it’s how social people are for like if they feel like they can’t talk to people or (y…	1. I: Erm, do you, do you find it easy to talk about DMD you know like you’re talking about it, you know with me now? Is it something you find easy to talk about to people or is it something that can be hard? P: It can be a bit hard. I: Yeah and why is that [Participant name]? What makes it hard? P: Because I just don’t really want to talk to people about it because (yeah) hmmm [Pause] yeah that’…	1. I feel like it kind of affects me in most aspects of it, like how people go around like they can go to skateboard parks, go skateboarding, go hang out with their friends, out all day for hours, not having parents to worry, worry so much when you’ll be home or worrying if you’re safe or like people being able to help you, having friends. 2. Err I feel like it’s kind of removed a lot more indepe…	1. Yeah, only, some days you just want it to be easy and just want to be able to do what every, what it seems everyone else that isn’t disabled is doing. 2. And I also like it because there’s lots of other people there with all disabili… with all disabilities and so you sort of, it’s sort of completely forgotten almost (right), you just play your sport. 3. Cos I’m going to a, to a special needs s…	1. my parents helped me get through it which is helpful, and I’m grateful for them because if I didn’t do it I’d probably be worse than I am now so I feel like parents as well need to have a bit more of a choice in their child 2. Yeah it is to me especially because, you know, when you’re at home you know you can’t, you can’t have a bath and you have to rely on your parents to do everything. 3. So…	1. It’s like when you’re younger, hopefully you’ll have your parents there with you which you’d feel comfortable with, which is always much easier. 2. I think, like I said, whilst your younger you’ve got your parents, which is almost easier. Cause, at the minute it’s just sort of my parents that do it 3. I think, often […] yeah it’s pretty much okay with family and yes that is important and that’…	1. Yeah (your quality of life) cause then it can give me some social, I can be social with people I don’t know and it helps me more. 2. it’s like socially I’ve never really been the most social person but I’ve been trying to get out there 3. I think it’s more that the pain stops me doing things and going out because (okay) I don’t want to feel the pain when I’m trying to enjoy myself (yeah), seei…	1. It’s a bit erm hard to go out to play at people’s houses (yeah, yeah); you have to let them come round here. 2. I: Okay, yeah. And does that sort of impact on your day then (yeah) your problems sleeping? Yeah? And why does that happen? P: Because I can’t play at all with my friends. 3. I: what would your ideal day look like? P: Playing with my friends on the X-box. I: All right, okay (laughs) …	1. I think for the longest time I was a bit really bothered with it feeling like people wouldn’t want me or have a relationship with me because I might, I won’t be the same as a normal partner and be like how men would be like with a partner. (Okay). It just feels like sometimes that people wouldn’t choose me because I’m lacking a lot of stuff that other people can do and it feels like if you had…	1. Yeah. I think that like now a lot of people and I say a lot of girls my age are very picky (right), in the sense that they want someone that’s tall and they want like someone that can look after em and (yeah) who’s like a lot. These days they want people like boys that have got a bit of muscle or (yeah) they’re into their fitness (yeah). 2. They think well I’ve been in instances where I’ve men…	1. I should be telling people more and being more open with it so then they can get an understanding and maybe they will be able to start making other people more comfortable around people’s conditions 2. it’s like getting them to kind of understand people with conditions, and including mental health, so they can understand, there are still people they just have issues that they need help with an…	1. When someone’s been a bit horrible to me sometimes on the x-box. 2. Yeah it makes me feel a bit upset that I’m a bit different and everyone else who knows, sometimes doesn’t want to play with me. 3. P2 (Parent): What did they say? Ask you to do? P1: They asked, they proved, they asked me to prove I was disabled. 4. When people don’t know I’m disabled, sometimes, sometimes it can get out hand a…

## Sheet: Healthcare, support, and enviro
	Access to healthcare provision		Accessibility		Assistive technology		Burden of healthcare		Devices and equipment		Medicines		Support from others
	Adult quotes (20+ years)	Young person quotes (7 - 19 years)	Adult quotes (20+ years)	Young person quotes (7 - 19 years)	Adult quotes (20+ years)	Young person quotes (7 - 19 years)	Adult quotes (20+ years)	Young person quotes (7 - 19 years)	Adult quotes (20+ years)	Young person quotes (7 - 19 years)	Adult quotes (20+ years)	Young person quotes (7 - 19 years)	Adult quotes (20+ years)	Young person quotes (7 - 19 years)
	1. I’ve more or less like getting help with equipment, I feel like we’ve been messed around a lot more because they’ve felt like we shouldn’t be having all the stuff that might need the help. Or it’s like they won’t apply, give me something, for example with a wheelchair like they wouldn’t give me a wheelchair at all because for some reason cause apparently cause I was over the weight, like the w…	1. I was just a bit worried that it was going to get broken then I wouldn’t get another one (okay). They wouldn’t refund it. 2. And you fund it, and it can be a charity or like an appeal which they did for me on the radio (yeah), it was Radio Four, and they, erm, yeah just got all the funding and money and then that’s. And it’s like the perfect chair 3. So there’s like, yeah, if you’ve got all th…	1. I mean it does really get a bit more difficult especially in the aspect of when you want to go somewhere and some places aren’t accessible so you know, it’s getting you, you know, you’re just feeling down really because you know you’re trying to do something and it’s not really set out for people like myself. 2. I mean, I suppose, in one way, if you go somewhere you have to make sure that wher…	1. It’s a bit erm hard to go out to play at people’s houses (yeah, yeah); you have to let them come round here. 2. It’s alright but some places aren’t (very good) thought about people in wheelchairs. They don’t really think about what they can improve (okay, yeah). I quite like shopping but they sometimes have steps (yeah) that you can’t get in. 3. Yeah and like, like disabled toilets, they somet…	1. Yes, there is one thing (yeah) that is important to a lot of people is, erm, assistive technology (okay, yeah) cos that is what everyone, that is a huge thing (okay) [?52:20] and computer games and programmes, that is a big social thing (yeah) but assistive technology covers a lot of different aspects [?52:34]. You know, it’s something that you can do on your own, or do with your friends (okay…	1. I: And is there a, is there a social element with people on the games online? P: Yeah (yeah) because I’ve act… Like my actual friends play on my Xbox with me (yeah). Like my friends from school. 2. I: Now, would you say that erm, technology, er, and the benefits of technology are important to your quality of life? P: Yes. They are. 3. The thing that I thought the best for me was like talking a…	1. like the downside of medication it feels like I have to have more medication for more of my stuff because I take one and that makes one or two out of, or three or four of them that’s, whereas it might make one of them worse and you have to take another one to make that one that’s way worse to feel better, to make something else worse, so it’s kind of like having one to go and make get you into…	1. I: When you’ve been in hospital, you’ve had to (P: yeah) like take things with you and that. P: Like we did things with me, when I’ve had appointments, but, erm, I’ve managed to complete it (yeah), the stuff, so it’s fine. 2. I’ll probably have to go. Erm, to like, erm, a hospital for like erm check-ups and stuff (mmm), err, more often because of I’ve got these medicines and we have to go get …	1. I: What sort of topics do you think might be put in there? P: I think it could be like different kinds who’ve had surgery of like cause of our ages cause some people have had it, I’m a bit older and some people have had it younger so you can show you like, if people use a certain thing and it, how much it helped them (yeah). So it’s how I use a standing frame which that gave me an extra year w…	1. Maybe something about having to adapt to wheelchair. 2. I: And what about things like your chair and other equipment, is there a, is that helping you to have a better quality of life? P: Helps me, cheer up. 3. Yeah, I have a mobility scooter and a wheelchair and I have a [?26.29] fitted in my house. 4. I: Are there any bad things about those things or is it all good things? P: It’s all good th…	1. And like, some of the stuff like my medication I feel like, my steroids for example, I feel like they’ve got, they really help me ,but then it’s like how they affect you and like your appearance, if it’s like how you get like some people’s faces look a bit more round than usual or a bit bigger, which I wish that didn’t have to happen because sometimes I feel like if I didn’t have that I’d be l…	1. Find the right medicine. 2. Err yeah, I have to take steroids and tablets like that. 3. Yeah cause I think you have just got to accept with Duchenne that, especially, taking steroids obviously that can make you feel, it makes you bigger (yeah) but then by doing that it increases how strong you are and then that keeps you being able to do your sport (yeah). 4. P: […] It’s […] It’s seven on one …	1. I feel like if they’ve got that extra information they would kind of understand, but maybe that some people might need a little extra help with being more social (yeah), being able to work more (yeah) or like have like a family 2. it affects everything really cos, you know, I have twenty four seven care so I need help with everything I do. 3. Yeah just to have a bit more understanding it would…	1. hospices can be really helpful, like I’ve been to [name of hospice] (right). You know, the one in [name of town] (hmmm) and there you sort of get used to other people helping you (yeah) and you feel confident at places like that, and then like getting used to lots of people helping you. 2. But if you go to a hospice it’s sometimes just a great thing cause then that means you have a better rela…

## Sheet: PROs
	CHU-9D		EQ-5D		HUI
	Adult quotes (20+ years)	Young person quotes (7 - 19 years)	Adult quotes (20+ years)	Young person quotes (7 - 19 years)	Adult quotes (20+ years)	Young person quotes (7 - 19 years)
		1. I: Do you think you understand the questions in there? Are there any of those questions there err that you would have trouble understanding? P: No. 2. I: Would you want to change any of it? Is there anything that you think’s missing or, you know, that could be worded differently, or do you think it’s okay? P: It’s okay. 3. I: Erm, you know we had those questionnaires that asked you those quest…	1. I: What would you say your first impression is of that and how it does or does not reflect your quality of life? P: I think it kind of just asks straight to the point if I’ve got what I need and if I have something that’s there (yep). Erm, I think, it’s raw and it’s kind of like I think, it’s easy to read and it’s not so much to say either cause it goes straight to the point of everything. 2. …	1. I: So, what are your first impressions of this questionnaire? P: It’s alright, it’s okay. 2. I: Erm, do you think there’s anything missing, is there anything, if you were filling it in about your quality of life do you think there’s anything that you would add erm for example? P: Maybe something about having to adapt to wheelchair. 3. I: Okay, yep, so you’d expand that mobility domain, yeah. D…	1. I: Now stop me if anything is, is particularly relevant but I’m guessing that these things aren’t as relevant to you (no) err so vision and hearing is the first set. Err, what about speaking, does speaking, is that, is that something that matters to you or do you think that’s? P: I don’t, I don’t think that applies to me as such (yep) but it could apply to others. 2. I: How do you feel about t…	1. I: Okay, and do you think these things, you know do you think these things would capture that very well or do you think the questions could be adjusted? This is about understanding so other people understanding you? [Pause] Do you think that’s okay? P: Yep. 2. I: do you think there’s anything missing from that? Do you think anything could be worded better? P: Okay. 3. I think that’s quite a bi…
